# Supplementary material for: Glass factory found: Basinwide (600 km) preservation of sponges on the Phosphoria glass ramp, Permian, USA
Source: PLoS One. 2025 Nov 12;20(11):e0333211. doi: 10.1371/journal.pone.0333211 (PMC12611142; doi:10.1371/journal.pone.0333211)
Supplement: S1 Table — Data from these columns was compiled from USGS reports [3–5,48–55], published articles [20,34], and a thesis [38]. Locality information recorded in the township and range format was converted to latitude and longitude using the GEOLocate web application (https://www.geo-locate.org/web/WebGeoref.aspx) [56]. (XLSX) [file pone.0333211.s001.xlsx]

## Sheet: Sheet1
Section Name	USGS Lot Number	USGS Report Name	State	County	Quarter	Township Range Section	Latitude	Longitude	Error (meters)	Outcrop type	Stratigraphic units (lowermost to uppermost)	Cylindrical chert concretion present?	What unit is it present?
Anchor		USGS Professional Paper 313-B	Wyoming			T43N R100W				outcrop	Franson; Retort; Tosi; Dinwoody	No
Bartlett Creek	1334	USGS Professional Paper 313-B	Wyoming	Sublette	SE 1/4	T38N R111W Sec. 23	43.2386	-110.132	616	outcrop	Franson; Rex; Lower Shedhorn; Retort	No
Bear Creek	1353	USGS Professional Paper 313-B	Idaho	Bonneville	NE 1/4	T1S R45E Sec. 31	43.2905	-111.232	598	outcrop	Grandeur; Lower Chert; Meade Peak; Rex; Retort; Dinwoody	No
Buck Creek	1332	USGS Professional Paper 313-B	Wyoming	Teton	SE 1/4	T38N R115W Sec. 1	43.2496	-110.636		trench; outcrop	Tensleep; Meade Peak; Franson; Upper Shedhorn; Retort; Dinwoody	No
Bull Lake	1328	USGS Professional Paper 313-B	Wyoming	Fremont		T2N R4W Sec. 2	43.1781	-109.199	1150	outcrop	Grandeur; Lower Chert; Meade Peak; Rex; Lower Shedhorn; Franson; Retort; Tosi; Ervay	Yes	Franson
Burroughs Creek	1329	USGS Professional Paper 313-B	Wyoming	Fremont	NE 1/4	T43N R107W Sec. 14	43.6942	-109.67	594	outcrop	Grandeur; Rex; Franson; Lower Shedhorn; Retort; Upper Shedhorn; Tosi; Ervay	Yes	Tosi
Conant Creek	1330	USGS Professional Paper 313-B	Wyoming	Fremont		T33N R93W Sec. 31	42.7897	-108.021	969	outcrop	Franson; Retort; Lower Shedhorn; Tosi; Ervay	No
Crystal Creek	1323	USGS Professional Paper 313-B	Wyoming	Teton	S 1/2 NW 1/4	T42N R113W Sec. 34				outcrop	Meade Peak; Rex; Franson; Lower Shedhorn; Retort; Tosi; Upper Shedhorn; Ervay	Yes	Tosi; Rex
Cumberland	1346	USGS Professional Paper 313-B	Wyoming	Lincoln	SW 1/4 NE 1/4	T19N R117W Sec. 19	41.6167	-110.682	258	outcrop	Lower Chert; Grandeur; Meade Peak; Rex; Franson	No
Darby Creek		USGS Professional Paper 313-B	Wyoming			T43N R118W Sec. 29?	43.6599	-111.032		outcrop	Wells; Rex; Lower Shedhorn	Yes	Lower Shedhorn
Deadline Ridge	1380	USGS Professional Paper 313-B	Wyoming	Lincoln		T27N R114W Sec. 7	42.3415	-110.416		trench	Meade Peak; Rex; Lower Shedhorn; Franson; Retort; Tosi	Yes	Tosi
Dell Creek		USGS Professional Paper 313-B	Wyoming	Teton	NE 1/4	T39N R112W Sec. 20	43.3307	-110.31	553	outcrop	Tensleep; Rex; Franson; Retort; Tosi; Upper Shedhorn; Dinwoody	Yes
Dinwoody Lakes	1325	USGS Professional Paper 313-B	Wyoming	Fremont	NE 1/4	T4N R6W Sec. 6	43.316	-109.348		outcrop	Tensleep; Grandeur; Meade Peak; Lower Shedhorn; Rex; Franson; Retort; Tosi; Ervay	Yes	Ervay
DuNoir River		USGS Professional Paper 313-B	Wyoming	Fremont		T42N R108W Sec. 25	43.5732	-109.764	969	outcrop	Lower Chert; Grandeur; Rex; Franson; Retort; Tosi	No
East Cream Puff Mountain	1462	USGS Professional Paper 313-B	Wyoming	Teton		T38N R115W Sec. 1	43.3037	-110.601		outcrop	Rex; Meade Peak; Lower Shedhorn; Franson; Retort	No
East Shoal Creek		USGS Professional Paper 313-B	Wyoming	Teton		T39N R112W Sec. 17	43.3419	-110.314	1171	outcrop	Tensleep; Meade Peak; Rex; Franson; Retort; Tosi; Upper Shedhorn; Dinwoody; Chugwater	Yes	Tosi
Fall Creek	1338	USGS Professional Paper 313-B	Idaho	Bonneville	NW 1/4	T1N R43E Sec. 17	43.4193	-111.424	624	trench; outcrop	Grandeur; Lower Chert; Meade Peak; Lower Shedhorn; Franson; Rex	Yes	Rex
Flat Creek	1335	USGS Professional Paper 313-B	Wyoming	Teton		T41N R114W Sec. 6	43.549	-110.579	548	outcrop	Tensleep; Grandeur; Lower Chert; Meade Peak; Rex; Franson; Lower Shedhorn; Retort; Tosi; Upper Shedhorn	Yes	Tosi
Fontenelle Creek	1379	USGS Professional Paper 313-B	Wyoming	Lincoln		T27N R116W Sec. 35	42.2842	-110.571	969	trench; outcrop	Lower Chert; Grandeur; Meade Peak; Rex; Lower Shedhorn; Franson; Retort; Tosi; Dinwoody	Yes	Tosi
Forellen Peak	1369	USGS Professional Paper 313-B	Wyoming	Grand Teton National Park						outcrop	Grandeur; Lower Shedhorn; Retort; Tosi; Upper Shedhorn; Dinwoody	Yes	Tosi
General Petroleum's lakeridge No. 43-19-G well	1390	USGS Professional Paper 313-B	Wyoming	Sublette	NW 1/4	T29N R114W Sec. 19	42.4883	-110.47	589	core	Wells; Meade Peak; Rex; Lower Shedhorn; Franson; Retort; Tosi; Upper Shedhorn; Ervay	Yes	Upper Shedhorn; Tosi; Franson; Rex
Gros Ventre Slide	1326	USGS Professional Paper 313-B	Wyoming	Teton	SW 1/4	T42N R114W Sec. 5	43.6295	-110.558	621	outcrop	Tensleep; Meade Peak; Rex; Franson; Lower Shedhorn; Retort; Tosi; Upper Shedhorn	Yes	Tosi
Hoback	1324	USGS Professional Paper 313-B	Wyoming	Teton	SW 1/4 NE 1/4	T39N R116W Sec. 32	43.3024	-110.782	347	outcrop	Tensleep; Grandeur; Lower Chert; Meade Peak; Franson; Rex; Lower Shedhorn; Retort; Dinwoody	No
Hungry Creek	1375	USGS Professional Paper 313-B	Wyoming	Teton		T41N R118W	43.5091	-110.993		trench; outcrop	Lower Chert; Franson; Rex; Lower Shedhorn; Retort; Upper Shedhorn	Yes	Upper Shedhorn
Lime Creek		USGS Professional Paper 313-B	Wyoming	Sublette	N 1/2	T38N R110W Sec. 10	43.2754	-110.038	921	outcrop	Tensleep; Lower Chert; Meade Peak; Rex; Lower Shedhorn	No
Middle Piney Lake	1377	USGS Professional Paper 313-B	Wyoming	Sublette	NE 1/4 NW 1/4	T30N R115W Sec.8	42.6056	-110.565	317	trench; outcrop	Wells; Grandeur; Lower Chert; Meade Peak; Rex; Lower Shedhorn; Franson; Retort; Tosi; Dinwoody	No
Mud Creek		USGS Professional Paper 313-B	Wyoming	Hot Spring		T8N R2E Sec. 35	43.6269	-108.606	969	outcrop	Franson; Retort; Tosi; Ervay; Dinwoody	No
Red Creek		USGS Professional Paper 313-B	Wyoming	Yellowstone National Park							Tensleep; Lower Shedhorn; Tosi; Upper Shedhorn	Yes	Lower Shedhorn
Rock Creek	1327	USGS Professional Paper 313-B	Wyoming	Sublette		T38N R111W Sec. 12	43.2712	-110.117	969	outcrop	Lower Chert; Meade Peak; Rex; Franson; Retort; Tosi; Ervay; Dinwoody	No
Sheep Mountain		USGS Professional Paper 313-B	Wyoming	Sublette		T39N R109W Sec. 36	43.2973	-109.879	969	outcrop	Tensleep; Lower Chert; Meade Peak; Rex; Franson; Retort; Tosi; Ervay; Dinwoody	Yes	Tosi
Six Lakes		USGS Professional Paper 313-B	Wyoming	Teton		T40N R113W Sec. 12	43.4433	-110.354	969	outcrop	Tensleep; Meade Peak; Rex; Franson; Retort; Tosi; Ervay; Upper Shedhorn	Yes	Tosi
South Cottonwood Creek		USGS Professional Paper 313-B	Wyoming	Lincoln	SW 1/4 SE 1/4	T33N R115W Sec. 29	42.7952	-110.595	317	trench	Wells; Meade Peak; Rex; Franson	No
South Fork of Gypsum Creek	1336	USGS Professional Paper 313-B	Wyoming	Sublette	NW 1/4	T38N R109W Sec. 22	43.2521	-109.927	589	outcrop	Tensleep; Lower Shedhorn; Franson; Retort; Tosi; Ervay; Dinwoody	No
South Mountain Pit	1382	USGS Professional Paper 313-B	Wyoming	Lincoln		T23N R116W Sec. 8 & 9	41.9879	-110.608	969	trench; outcrop	Meade Peak; Rex; Franson	No
Steer Creek	1352	USGS Professional Paper 313-B	Wyoming	Lincoln		T36N R116W Sec. 9	43.1057	-110.697	969	trench; outcrop	Wells; Meade Peak; Rex; Lower Shedhorn; Franson; Retort; Ervay; Dinwoody	No
Teton Pass	1370	USGS Professional Paper 313-B	Wyoming	Teton		T41N R118W Sec. 23	43.497	-110.955		outcrop	Meade Peak; Rex; Franson; Lower Shedhorn; Retort; Tosi; Upper Shedhorn; Dinwoody	Yes	Tosi
Togwotee Pass	1327	USGS Professional Paper 313-B	Wyoming	Teton		T44N R111W Sec. 2	43.807	-110.14	969	outcrop	Lower Chert; Grandeur; Rex; Franson; Lower Shedhorn; Retort; Upper Shedhorn; Tosi; Ervay	Yes	Tosi; Rex
Torrey Creek		USGS Professional Paper 313-B	Wyoming	Fremont		T40N R106W Sec. 7	43.45	-109.624	969	outcrop	Franson; Retort; Tosi; Ervay	No
Tosi Creek	1333	USGS Professional Paper 313-B	Wyoming	Sublette	SE 1/4	T39N R110W Sec. 17	43.3379	-110.072	618	outcrop	Tensleep; Lower Chert; Meade Peak; Franson; Rex; Lower Shedhorn; Retort; Tosi; Ervay; Upper Shedhorn	No
Trench D	1409	USGS Professional Paper 313-B	Idaho	Boise baseline	NW 1/4	T4N R44E Sec. 22	43.6614	-111.255	628	outcrop	Grandeur; Meade Peak; Franson; Lower Shedhorn; Retort; Upper Shedhorn	No
Wheat Creek	1378	USGS Professional Paper 313-B	Wyoming	Lincoln		T23N R116W Sec. 4	42.0023	-110.588	969	trench	Lower Chert; Grandeur; Meade Peak; Franson; Rex; Retort; Upper Shedhorn	Yes	Retort
Alpine Creek	1307	USGS Professional Paper 313-C	Montana	Madison	N 1/2	T10S R2W Sec. 26	44.937	-111.811	933	trench; outcrop	Quadrant; Grandeur; Meade Peak; Franson; Lower Shedhorn; Retort; Tosi; Upper Shedhorn	Yes	Upper Shedhorn
Aspen Valley	1215	USGS Professional Paper 313-C	Montana	Madison	SE 1/4 SE 1/4	T6S R1E Sec. 11	45.3217	-111.557	306	trench	Lower Shedhorn; Retort; Tosi; Upper Shedhorn	No
Big Sheep Canyon		USGS Professional Paper 313-C	Montana	Beaverhead	NW 1/4 NW 1/4	T14S R10W Sec. 11	44.6354	-112.793	347	trench; outcrop	Grandeur; Meade Peak; Rex; Franson; Retort; Cherty Shale; Tosi	No
Camp Frigid	1343	USGS Professional Paper 313-C	Montana	Beaverhead	S 1/2	T14S R1W Sec. 34	44.5667	-111.71	916	outcrop	Grandeur; Meade Peak; Franson; Lower Shedhorn; Retort	Yes	Lower Shedhorn
Canyon Camp	1311	USGS Professional Paper 313-C	Montana	Madison	NE	T9S R3W Sec. 18	45.0546	-112.008	690	trench; outcrop	Grandeur; Meade Peak; Rex; Franson; Retort; Upper Shedhorn; Tosi; Dinwoody	No
Canyon Creek No. 1	1237	USGS Professional Paper 313-C	Montana	Beaverhead	SE 1/4	T2S R10W Sec. 12	45.6742	-112.779	605	trench	Retort; Tosi	No
Canyon Creek No. 2	1238	USGS Professional Paper 313-C	Montana	Beaverhead	E 1/4 SE 1/4	T2S R9W Sec. 6	45.6887	-112.755	487	trench	Retort; Upper Shedhorn	No
Canyon Creek No. 3	1359	USGS Professional Paper 313-C	Montana	Beaverhead	NW 1/4	T2S R10W Sec. 13	45.6665	-112.789	593	trench; outcrop	Franson; Retort; Tosi; Upper Shedhorn	No
Cave Creek	1257	USGS Professional Paper 313-C	Montana	Beaverhead	NW 1/4 NW 1/4	T6S R10W Sec. 10	45.3316	-112.823	305	trench; outcrop	Franson; Retort; Tosi; Upper Shedhorn	No
Cedar Creek	1256	USGS Professional Paper 313-C	Montana	Beaverhead		T9S R11W Sec. 26	45.023	-112.916	969	trench	Retort; Tosi	No
Centennial No. 1	1253	USGS Professional Paper 313-C	Montana	Beaverhead	NW 1/4	T14S R1W Sec.33	44.5735	-111.735	588	trench	Franson; Lower Shedhorn; Retort; Tosi; Dinwoody	Yes	Lower Shedhorn
Centennial No. 2	1255	USGS Professional Paper 313-C	Idaho	Clark	NW	T14N R40E Sec. 12	44.557	-111.69	507	trench	Lower Shedhorn; Retort; Tosi; Dinwoody	Yes	Lower Shedhorn
Centennial No. 3	1254	USGS Professional Paper 313-C	Montana	Beaverhead	SE	T15S R1W Sec. 1	44.5549	-111.661	756	trench	Quadrant; Grandeur; Meade Peak	No
Cinnabar Mountain	1363	USGS Professional Paper 313-C	Montana	Park		T8S R8E Sec. 31	45.094	-110.791	969	outcrop	Quadrant; Lower Shedhorn; Retort; Upper Shedhorn; Dinwoody	Yes	Upper Shedhorn; Tosi; Retort
Crooked Creek		USGS Professional Paper 313-C	Montana	Beaverhead	SW	T15S R8W Sec. 1	44.5547	-112.527	583	trench	Quadrant; Grandeur; Meade Peak; Rex; Franson; Retort; Tosi	No
Dalys Spur		USGS Professional Paper 313-C	Montana	Beaverhead	SW 1/4 SW 1/4	T8S R10W Sec. 36	45.0881	-112.78	301	trench; outcrop	Grandeur; Meade Peak; Rex; Franson; Retort; Tosi; Upper Shedhorn; Dinwoody	No
Hawley Creek	1454	USGS Professional Paper 313-C	Idaho	Lemhi	SE 1/4	T16N R27E Sec. 25	44.6828	-113.178	634	outcrop	Park City; Retort; Tosi	No
Hogback Mountain	1299	USGS Professional Paper 313-C	Montana	Madison	S 1/2 NW 1/4	T11S R4W Sec. 8	44.8931	-112.121	485	trench; outcrop	Quadrant; Grandeur; Meade Peak; Rex; Franson; Lower Shedhorn; Retort; Upper Shedhorn; Tosi	Yes	Upper Shedhorn
Indian Creek	1326	USGS Professional Paper 313-C	Montana	Madison	SW 1/4	T8S R2E Sec. 21	45.1188	-111.49	602	outcrop	Quadrant; Grandeur; Lower Shedhorn; Retort; Tosi; Upper Shedhorn; Dinwoody	Yes	Upper Shedhorn; Lower Shedhorn
Jack Canyon	1218	USGS Professional Paper 313-C	Montana	Madison	SE 1/4 NE 1/4	T5S R1E Sec. 35	45.3553	-111.557	363	trench; outcrop	Franson; Lower Shedhorn; Tosi; Upper Shedhorn; Dinwoody	Yes	Upper Shedhorn
Jefferson Canyon	1355	USGS Professional Paper 313-C	Montana	Madison	SE 1/4	T1N R3W Sec. 13	45.8342	-111.914	583	trench; outcrop	Park City; Franson; Lower Shedhorn; Retort; Tosi; Upper Shedhorn; Ellis Group	No
Kelley Gulch	1249	USGS Professional Paper 313-C	Montana	Beaverhead		T6S R11W Sec. 2	45.3409	-112.916	969	trench; outcrop	Quadrant; Grandeur; Franson; Retort; Tosi	No
La Marche Gulch	1366	USGS Professional Paper 313-C	Montana	Beaverhead		T1S R9W Sec. 32	45.7071	-112.743	969	trench; outcrop	Park City; Retort	No
Landon Ridge	1361	USGS Professional Paper 313-C	Montana	Beaverhead	SW 1/4	T12S R2W Sec. 27	44.7559	-111.837	605	trench	Grandeur; Meade Peak; Lower Shedhorn	No
Lazyman Hill	1319	USGS Professional Paper 313-C	Montana	Madison		T10S R2W Sec. 9	44.9773	-111.852	969	trench; outcrop	Quadrant; Grandeur; Rex; Lower Shedhorn; Retort; Upper Shedhorn; Tosi	No
Little Sheep Creek		USGS Professional Paper 313-C	Montana	Beaverhead	SW 1/4	T14S R9W Sec. 34	44.5697	-112.689	513	trench; outcrop	Grandeur; Meade Peak; Rex; Franson; Retort; Cherty Shale; Tosi	No
Little Water Canyon	1341	USGS Professional Paper 313-C	Montana	Beaverhead	SE 1/4	T13S R10W Sec. 4	44.7291	-112.821	603	trench; outcrop	Grandeur; Meade Peak; Rex; Franson; Retort; Cherty Shale; Tosi	Yes	Franson
Logan	1367	USGS Professional Paper 313-C	Montana	Gallatin		T2N R2E Sec. 26	45.8963	-111.442	969	outcrop	Quadrant; Lower Shedhorn; Tosi; Upper Shedhorn	Yes	Upper Shedhorn; Tosi
Melrose Adit No. 1	1240	USGS Professional Paper 313-C	Montana	Silver Bow	NW 1/4	T2S R9W Sec. 5	45.6959	-112.748	608	trench; outcrop	Park City; Retort; Tosi	No
Melrose Adit No. 2	1239	USGS Professional Paper 313-C	Montana	Silver Bow	NW 1/4	T2S R9W Sec. 5	45.6959	-112.748	608	trench; outcrop	Retort	No
North Big Hole Canyon	1358	USGS Professional Paper 313-C	Montana	Madison	NE 1/4	T5S R8W Sec. 3	45.434	-112.573	595	trench; outcrop	Quadrant; Grandeur; Meade Peak; Rex; Franson; Retort; Upper Shedhorn	No
North Boulder Creek	1364	USGS Professional Paper 313-C	Montana	Jefferson	NE 1/4	T2N R2W Sec. 4	45.9577	-111.852	676	outcrop	Park City; Lower Shedhorn; Tosi; Ellis	No
Odell Creek	1252	USGS Professional Paper 313-C	Montana	Beaverhead	SE 1/4	T15S R2W Sec. 1	44.5518	-111.786	588	trench; outcrop	Tosi; Dinwoody	No
Porcupine Creek	1217	USGS Professional Paper 313-C	Montana	Gallatin	NE 1/4 SE 1/4	T7S R4E Sec. 10	45.2404	-112.083	302	trench; outcrop	Quadrant; Lower Shedhorn; Retort; Tosi; Upper Shedhorn	Yes	Upper Shedhorn; Retort; Lower Shedhorn
Pulpit Rock	1479	USGS Professional Paper 313-C	Montana	Gallatin	NE 1/4 NE 1/4	T9S R4E Sec. 3	45.0848	-111.212	327	outcrop	Quadrant; Lower Shedhorn; Retort; Tosi; Upper Shedhorn; Dinwoody	No
Sappington Canyon	1357	USGS Professional Paper 313-C	Montana	Gallatin		T1N R2W Sec. 25	45.8087	-111.795	969	outcrop	Quadrant; Franson; Lower Shedhorn; Retort; Upper Shedhorn; Tosi; Upper Shedhorn; Ellis	Yes	Tosi; Upper Shedhorn
Sawtooth Mountain	1241	USGS Professional Paper 313-C	Montana	Beaverhead	NE 1/4 SW 1/4	T12S R5W Sec. 10	44.8027	-112.2	316	trench; outcrop	Grandeur; Meade Peak; Rex; Franson; Lower Shedhorn; Retort; Upper Shedhorn; Tosi	No
Sheep Creek	1234	USGS Professional Paper 313-C	Montana	Beaverhead	NW 1/4 SW 1/4	T9S R9W Sec. 23	45.0376	-112.679	313	trench; outcrop	Quadrant; Grandeur; Meade Peak; Rex; Franson; Retort; Upper Shedhorn; Tosi	No
Shell Canyon	1214	USGS Professional Paper 313-C	Montana	Madison	SE 1/4 NE 1/4	T6S R1E Sec. 33	45.2703	-111.599	280	trench; outcrop	Quadrant; Grandeur; Franson; Lower Shedhorn; Retort; Tosi; Upper Shedhorn; Dinwoody	Yes	Upper Shedhorn
Sliderock Mountain	1301	USGS Professional Paper 313-C	Montana	Madison	N 1/2	T10S R4W Sec. 25	44.9374	-112.038	946	trench; outcrop	Grandeur; Meade Peak; Rex; Franson; Lower Shedhorn; Retort; Tosi	Yes	Tosi
South Big Hole Canyon No. 1		USGS Professional Paper 313-C	Montana	Beaverhead	SE 1/4	T5S R8W Sec. 3	45.4263	-112.573	574	trench; outcrop	Grandeur; Meade Peak; Rex; Franson; Retort	No
South Big Hole Canyon No. 2		USGS Professional Paper 313-C	Montana	Beaverhead	SE 1/4	T5S R8W Sec. 9	45.412	-112.594	613	trench	Grandeur; Meade Peak; Rex	No
South Boulder Creek	1365	USGS Professional Paper 313-C	Montana	Madison	NW 1/4	T1S R3W Sec. 10	45.7669	-111.962	635	trench; outcrop	Quadrant; Park City; Lower Shedhorn; Retort; Tosi; Ellis	Yes	Lower Shedhorn
Spring Creek	1251	USGS Professional Paper 313-C	Montana	Beaverhead	NW 1/4 SE 1/4	T15S R1W Sec. 5	44.5538	-111.748	329	outcrop	Grandeur; Meade Peak	No
Taylor Creek Ridge		USGS Professional Paper 313-C	Idaho	Clark	NE 1/4	T14N R41E Sec. 19	44.528	-111.672	601	outcrop	Grandeur; Meade Peak; Lower Shedhorn; Franson	No
Three Forks	1356	USGS Professional Paper 313-C	Montana	Jefferson		T2N R1W Sec. 24	45.9107	-111.671	969	outcrop	Grandeur; Franson; Lower Shedhorn; Tosi; Upper Shedhorn	No
Wadhams Spring		USGS Professional Paper 313-C	Montana	Beaverhead	SE 1/4 SW 1/4	T13S R7W Sec 22	44.6825	-112.445	327	trench; outcrop	Quadrant; Grandeur; Meade Peak; Rex; Franson; Retort; Upper Shedhorn; Tosi; Dinwoody	No
Warm Springs Creek	1300	USGS Professional Paper 313-C	Montana	Madison	NW 1/4	T9S R3W Sec. 22	45.0404	-111.958	588	trench; outcrop	Grandeur; Meade peak; Rex; Franson; Lower Shedhorn; Retort; Tosil Upper Shedhorn	Yes	Upper Shedhorn
West Fork of Blacktail Creek	1302	USGS Professional Paper 313-C	Montana	Beaverhead	SE 1/4	T12S R6W Sec. 26	44.7579	-112.304	602	trench; outcrop	Grandeur; Meade Peak; Rex; Franson; Lower Shedhorn; Retort; Tosi; Dinwoody	Yes	Upper Shedhorn
West Fork of Gallatin River	1216	USGS Professional Paper 313-C	Montana	Gallatin	NW 1/4 SE 1/4	T6S R4E Sec. 32	45.2693	-111.264	305	trench; outcrop	Quadrant; Lower Shedhorn; Retort; Tosi; Upper Shedhorn	Yes	Upper Shedhorn; Tosi; Lower Shedhorn
West Fork of Madison River	1318	USGS Professional Paper 313-C	Montana	Beaverhead	SE 1/4	T12S R2W Sec. 30	44.7554	-111.889	483	trench; outcrop	Retort; Tosi; Upper Sehdhorn	No
Wigwam Creek	1481	USGS Professional Paper 313-C	Montana	Madison	NW 1/4	T7S R2W Sec. 4	45.2579	-111.859	611	outcrop	Quadrant; Grandeur; Lower Shedhorn; Tosi; Upper Shedhorn; Dinwoody	Yes	Tosi
Fall Creek	1338	USGS circular 327	Idaho	Bonneville	SW 1/4	T1N R43E Sec. 18	43.412	-111.444	545	bulldozer trench; natural exposure	Wells Formation; Phosphatic Shale member of Phosphoria Formation; Rex Chert member of Phosphoria Formation - top Not exposed	No
Wolverine Canyon	1322	USGS circular 327	Idaho	Bingham	SE 1/4 NW 1/4	T1S R39E Sec. 31	43.3203	-111.894	254	bulldozer trench	Wells Formation - top beds only; Phosphatic Shale member of Phosphoria Formation - top Not exposed; Rex chert member of Phosphoria formation - lower bed only, base Not exposed	No
Bear Creek	1353	USGS circular 327	Idaho	Bonneville	NE 1/4	T1S R45E Sec. 31	43.2906	-111.223	595	Not reported (maybe natural exposure)	Wells Formation - upper beds only; Phosphatic shale member of Phosphoria formation; Rex Chert member of Phosphoria formation; Upper shale member of Phosphoria formation; Dinwoody formation - lower beds only	No
Fort Hall Indian Reservation	1349	USGS circular 327	Idaho	Bingham		T4S R37E Sec. 23?				bulldozer trench	Phosphatic shale member of Phosphoria formation - upper part only; Rex chert member of Phosphoria formation - basal bedd only	No
Snowdrift Mountain	1372	USGS Professional Report 313-A	Idaho	Caribou	NW 1/4 NW 1/4	T10S R45E Sec. 8	42.5728	-111.229	255	Not reported (maybe natural exposure)	Wells formation - Not measured; Phosphatic shale member of Phosphoria formation; Rex chert member of Phosphoria formation - basal bed only	Yes	Rex
Mud Spring	1351	USGS circular 327	Idaho	Cassia		T12S R29E Sec. 7	42.3928	-113.108	969	Not reported (maybe natural exposure)	Wells formation - Not measured; Phosphatic shale member of Phosphoria formation; Rex chert member of Phosphoria formation - lower part only	No
Reservoir Mountain	1313	USGS circular 305	Idaho	Caribou		T5S R41E Sec. 20	42.9699	-111.678	969	bulldozer trench	Phosphatic shale member of Phosphoria formation; Rex chert of Phosphoria Formation - basal beds only	No
Rocky Canyon	1304	USGS circular 305	Idaho	BanNock	NE 1/4	T6S R38E Sec. 1	42.9323	-111.95	520	bulldozer trench	Phosphatic shale member of Phosphoria formation; Rex chert member of Phosphoria formation	No
Gravel Creek Divide	1308	USGS circular 305	Idaho	Caribou		T5S R43E Sec. 34	42.9404	-111.402	969	trench	Phosphatic shale member of Phosphoria formation; Rex chert member of Phosphoria formation - basal bed only	No
Corral Creek	1315	USGS circular 305	Idaho	Caribou	SE 1/4	T6S R40E Sec. 12	42.9087	-111.713	512	bulldozer trench	Phosphatic shale member of Phosphoria formation - lower part only	No
Henry	1309	USGS circular 305	Idaho	Caribou	SE 1/4	T6S R42E Sec. 10	42.9077	-111.516	593	bulldozer trench	Phosphatic shale member of Phosphoria formation; Rex chert member of Phosphoria formation - basal beds only	No
Enoch Valley	1314	USGS circular 305	Idaho	Caribou		T6S R43E Sec. 16	42.8972	-111.423	969	Not reported (maybe natural exposure)	Phosphatic shale member of Phosphoria formation; Rex chert of Phosphoria formation - basal beds only	No
Ballard Trench	1316	USGS circular 305	Idaho	Caribou		T7S R43E Sec. 7	42.8298	-111.476	969	bulldozer trench	Phosphatic shale member of Phosphoria formation - lower part only	No
Timber Creek	1310	USGS circular 304	Idaho	Caribou	S 1/2	T8S R45E Sec. 21	42.7083	-111.202	834	bulldozer trench	Phosphatic shale member of the Phosphoria formation; Rex chert - basal bed only	No
South Stewart Canyon	1306	USGS circular 304	Idaho	Caribou	SE 1/4 SE 1/4	T8S R45E Sec. 31	42.6779	-111.233	255	hand trench	Wells formation - top bed only; Phosphatic shale member of Phosphoria formation; Rex chert member of Phosphoria formation - basal beds only	No
Pole Canyon	1303	USGS circular 304	Idaho	Caribou	SW 1/4	T8S R46E Sec. 31	42.6798	-111.127	445	bulldozer trench	Wells formation - top bed only; Phosphatic shale member of Phosphoria formation; Rex chert of Phosphoria formation - basal beds only	No
Lone Pine Springs	1298	USGS circular 304	Idaho	Caribou	NE 1/4	T9S R45E Sec. 4	42.6721	-111.196	542	bulldozer trench	Wells formation - top bed only; Phosphatic shale member of Phosphoria formation; Rex chert member of Phosphoria formation - basal bed only	No
Georgetown Canyon	1320	USGS circular 304	Idaho	Bear Lake	NE 1/4 NW 1/4	T10S R45E Sec. 30	42.5295	-111.243	282	drill hole	Phosphatic shale member of Phosphoria formation	No
Dingle	1293	USGS circular 304	Idaho	Bear Lake	SE 1/4	T14S R44E Sec. 36	42.1576	-111.253	544	bulldozer trench	Wells formation - top part only; Phosphatic shale member of Phosphoria formation; Rex chert member of Phosphoria formation - basal beds only	No
Hot Springs	1317	USGS circular 304	Idaho	Bear Lake		T15S R44E Sec. 13	42.1188	-111.259	969	natural exposure	Phosphatic shale member of Phosphoria formation - upper part only	No
North Wooley Range	1230	USGS circular 301	Idaho	Caribou		T6S R42E Sec. 24	42.8826	-111.482	969	bulldozer trench	Wells formation; Phosphatic shale member of Phosphoria formation; Rex member of Phosphoria formation - basal bed only	No
North Rasmussen Valley	1233	USGS circular 301	Idaho	Caribou		T7S R44E Sec. 6	42.8412	-111.359	969	bulldozer trench	Wells formation; Phosphatic shale member of Phosphoria formation; Rex member of Phosphoria formation; Dinwoody formation - basal bed only	No
South Rasmussen Valley	1232	USGS circular 301	Idaho	Caribou		T7S R44E Sec. 9	42.8289	-111.321	969	bulldozer trench	Wells formation; Phosphatic shale member of Phosphoria formation; Rex chert of Phosphoria formation - basal beds only	No
Trail Canyon	1206	USGS circular 301	Idaho	Caribou	NW 1/4 NW 1/4	T8S R43E Sec. 30	42.7043	-111.483	277	bulldozer trench; natural outcrop	Wells formation; Phosphatic shale member of Phosphoria formation; Rex chert member of Phosphoria formation	No
Johnson Creek	1209	USGS circular 301	Idaho	Caribou	SE 1/4	T8S R43E Sec. 23	42.7099	-111.393	532	bulldozer trench	Wells formation; Phosphatic shale member of Phosphoria formation; Rex chert member of Phosphoria formation - basal beds only	No
South Dry Valley	1211	USGS circular 301	Idaho	Caribou	NW 1/4 SE 1/4	T9S R44E Sec. 14	42.6388	-111.277	285	bulldozer trench	Wells formation; Phosphatic shale member of Phosphoria formation; Rex member of Phosphoria formation - basal beds only	No
West Dairy	1208	USGS circular 301	Idaho	Caribou	NE 1/4 SE 1/4	T9S R44E Sec. 19	42.6281	-111.35	305	bulldozer trench	Wells formation; Phosphatic shale member of Phosphoria formation; Rex chert of Phosphoria formation - basal beds only	No
Montpelier Canyon		USGS circular 301	Idaho	Caribou		T12S R45E Sec. 31	42.3356	-111.238	969	hand trench	Wells formation - top beds only; Phosphatic shale member of Phosphoria formation; Rex chert member of Phosphoria formation; Upper shale member of Phosphoria formation; Dinwoody formation - basal bed only	No
Fort Hall Indian Reservation, Simplot Fertilizer Company Mine	1269	USGS circular 262	Idaho	Bingham		T4S R37E Sec. 22	42.3356	-111.238	969	pits	Phosphatic shale member of Phosphoria formation - sampled in 3 pits exact correlation impossible	No
Woodall Creek	1262	USGS circular 262	Idaho	Caribou	NW 1/4	T7S R42E Sec. 26	42.7896	-111.52	539	bulldozer trench	Wells formation - top beds only; Phosphatic shale member of Phosphoria formation; Rex chert member of Phosphoria formation - basal beds only	No
Blackfoot Narrows	1261	USGS circular 262	Idaho	Caribou		T7S R43E Sec. 24	42.8005	-111.379	969	trench	Wells formation - top beds only; Phosphatic shale member of Phosphoria formation; Rex chert member of Phosphoria formation - basal beds only	No
North Dry Valley	1259	USGS circular 262	Idaho	Caribou		T7S R44E Sec. 31	42.7716	-111.36	969	bulldozer trench	Phosphatic shale member of Phosphoria formation - base Not exposed; Rex chert member of Phosphoria - basal beds only	No
Kendall Canyon	1258	USGS circular 262	Idaho	Caribou		T7S R44E Sec. 28	42.7858	-111.321	969	bulldozer trench	Wells formation - upper part only; Phosphatic shale member of Phosphoria formation; Rex chert member of Phosphoria formation - top Not exposed	No
Slug Creek Valley	1278	USGS circular 262	Idaho	Caribou		T8S R44E Sec. 30	42.6991	-111.359	969	drill hole	Phosphatic shale member of Phosphoria formation - partial section only	No
West Georgetown Canyon	1264	USGS circular 262	Idaho	Bear Lake	SE 1/4	T10S R44E Sec. 1	42.5785	-111.254	567	trench	Wells formation; Phosphatic shale member of Phosphoria formation; Rex member of Phosphoria formation - basal beds only	No
East Georgetown Canyon	1267	USGS circular 262	Idaho	Bear Lake	NE 1/4 NW 1/4	T10S R45E Sec. 30	42.5292	-111.242	285	bulldozer trench	Phosphatic shale member of Phosphoria formation - base Not exposed; Rex chert member of Phosphoria formation - basal beds only	No
Paris Canyon	1266	USGS circular 262	Idaho	Bear Lake		T14S R43E Sec. 8	42.22	-111.454	969	bulldozer trench	Wells formation - top beds only; Phosphatic shale member of Phosphoria formation; Rex chert member of Phosphoria formation - basal beds only	No
Bloomington Canyon	1272	USGS circular 262	Idaho	Bear Lake		T14S R43E Sec. 21	42.1911	-111.435	969	drill hole	Wells formation - top beds only; Phosphatic shale member of Phosphoria formation - top Not cored	No
Diamond drill hole 8, Fort Hall mine	1279	USGS circular 208	Idaho	Bingham		T4S R37E Sec. 14	43.0732	-112.091	969	drill hole	Wells formation; Phosphatic shale member of Phosphoria formation - lower beds only	No
Diamond drill hole 9, Fort Hall mine	1280	USGS circular 208	Idaho	Bingham		T4S R37E Sec. 14	43.0732	-112.091	969	drill hole	Wells formation; Phosphatic shale member of Phosphoria formation - lower beds only	No
Caldwell Canyon	1260	USGS circular 208	Idaho	Caribou		T8S R43E Sec. 1	42.7571	-111.379	969	bulldozer trench	Wells formation; Phosphatic shale member of Phosphoria formation; Rex chert member of Phosphoria formation - basal bed only	No
Mabie Canyon	1210	USGS circular 208	Idaho	Caribou	NW 1/4 NE 1/4	T8S R44E Sec. 10	42.7479	-111.296	225	bulldozer trench	Wells formation; Phosphatic shale member of Phosphoria formation; Rex chert member of Phosphoria formation - basal beds only	No
Conda	1200	USGS circular 208	Idaho	Caribou		T8S R42E Sec. 13	42.728	-111.496	969	mine crosscut	Wells formation; Phosphatic shale member of Phosphoria formation; Rex chert member of Phosphoria formation - basal beds only	No
Diamond drill hole 6, Slug Creek Valley	1277	USGS circular 208	Idaho	Caribou		T8S R44E Sec. 30	42.6991	-111.359	969	drill hole	Wells formation; Phosphatic shale member of Phosphoria formation - lower beds only	No
Diamond drill hole 3, Middle Sulphur Canyon	1274	USGS circular 208	Idaho	Caribou		T9S R43E Sec. 8	42.6552	-111.457	969	drill hole	Phosphatic shale member of Phosphoria formation - partial section only	No
Diamond drill hole 4, Middle Sulphur Canyon	1275	USGS circular 208	Idaho	Caribou		T9S R43E Sec. 8	42.6552	-111.457	969	drill hole	Wells formation; Phosphatic shale member of Phosphoria formation - basal beds only	No
Diamond drill hole 5, South Fork of Johnson Creek	1276	USGS circular 208	Idaho	Caribou		T9S R43E Sec. 9	42.6553	-111.437	969	drill hole	Phosphatic shale memberr of Phosphoria formation - partial section	No
North Dairy	1212	USGS circular 208	Idaho	Caribou	NE 1/4 NE 1/4	T9S R44E Sec. 20	42.6317	-111.33	184	bulldozer trench	Phosphatic shale member of Phosphoria formation - upper part only; Rex chert member of Phosphoria formation - basal bed only	No
Swan Lake Gulch	1265	USGS circular 208	Idaho	Caribou	NE 1/4 SW 1/4	T9S R43E Sec. 29	42.6097	-111.459	294	bulldozer trench	Wells formation; Phosphatic shale member of Phosphoria formation; Rex chert member of Phosphoria formation - basal beds only	No
Deer Creek	1268	USGS circular 208	Idaho	Caribou	S 1/2 SW 1/4	T9S R45E Sec. 34	42.5908	-111.187	324	hand trench	Wells formation; Phosphatic shale member of Phosphoria formation	No
Brazer Canyon	1203	USGS circular 211	Utah	Rich		T11N R8E Sec. 18	41.695	-111.082	969	hand trenches; natural outcrops	Wells formation - top beds only; Phosphatic shale member of Phosphoria formation; Rex chert member of Phosphoria formation; Dinwoody - basal bed only	No
Upper Brazer Canyon	1228	USGS circular 211	Utah	Rich		T11N R8E Sec. 30	41.6652	-111.082	969	bulldozer trench	Wells formation - top beds only; Phosphatic shale member of Phosphoria formation - top Not exposed	No
Wolf Creek	1231	USGS circular 211	Utah	Wasatch		T1N R9W Sec. 21	40.4675	-110.912	969	hand trench; natural outcrop	Weber formation - Not measured; Lower member of Park City formation; Phosphatic shale member of Park City formation; Upper member of Park City formation; Woodside shale	No
Dry Canyon	1229	USGS circular 211	Utah	Duchesne	S 1/2 SW 1/4	T1N R6W Sec. 3	40.506	-110.558	335	natural exposure	Lower member of Park City formation - base Not exposed; Phosphatic shale member of Park City formation; Upper member of Park City formation - lower part only	No
Lake Fork	1235	USGS circular 211	Utah	Duchesne	NE 1/4 NW 1/4	T2N R5W Sec. 34	40.5309	-110.44	262	hand trench; natural exposure	Lower member of Park City formation - top bed only; Phosphatic shale member of Park City formation; Upper member of Park City formation - basal beds only	No
Rock Canyon	1220	USGS circular 211	Utah	Uintah	SE 1/4	T3S R21E Sec. 6	40.5832	-109.601	457	bulldozer trench	Weber sandstone; Phosphatic shale member of Park City formation; Upper member of Park City formation - basal beds only	No
Brush Creek Gorge	1219	USGS circular 211	Utah	Uintah	SW 1/4 NW 1/4	T2S R22E Sec. 32	40.602	-109.478	210	bulldozer trench	Weber formation - Not measured; Phosphatic shale member of Park City formation; Upper member of Park City formation - Not measured	No
Little Brush Creek	1221	USGS circular 211	Utah	Uintah	SE 1/4 NE 1/4	T2S R22E Sec. 22	40.6233	-109.424	108	bulldozer trench; natural exposure	Weber sandstone- Not measured; Phosphatic shale member of Park City formation; Upper member of Park City formation - basal bed only	No
Right Fork of Hobble Creek	1271	USGS circular 211	Utah	Utah		T7S R5E Sec. 19?	40.1962	-111.416	969	trench	Lower member of Park City formation - top bed only; Phosphatic shale member of Park City formation; Upper member of Park City formation - basal beds only	No
Wanrhodes Canyon	1270	USGS circular 211	Utah	Utah		T8S R4E Sec. 14; 15	40.118	-111.452	969	hand trench	Lower member of Park City formation - top beds only; Phosphatic shale member of Park City formation; Upper member of Park City formation - basal beds only	No
Alta quadrangle	1284	USGS circular 211	Utah								Deseret Limestone	No
Laketown Canyon	1290	USGS ciruclar 306	Utah	Rich		T13N R6E Sec. 32	41.8243	-111.294	969	bulldozer trench	Wells formation - upper part only; Phosphatic shale member of Phosphoria formation; Rex chert member of Phosphoria formation - basal beds only	No
North Crawford	1292	USGS ciruclar 306	Utah	Rich		T12N R8E Sec. 32	41.74	-111.059	969	bulldozer trench	Wells formation - top beds only; Phosphatic shale member of Phosphoria formation	No
Devils Slide	1345	USGS ciruclar 306	Utah	Morgan		T4N R3E Sec. 26?	41.053	-111.577	969	bulldozer trench; natural exposure	Lower member of Park City formation?; Phosphatic shale member of Park City formation?; Upper member of Park City formation; Woodside shale - basal bed only; Weber formation	No
Franson Canyon	1347	USGS ciruclar 306	Utah	Summit		T1S R6E Sec.14	40.7347	-111.237	969	natural exposure	Lower member of Park City formation?; Phosphatic shale member of Park City formation?; Upper member of Park City formation - top Not exposed	No
Horseshoe Canyon	1339	USGS ciruclar 306	Utah	Daggett		T3N R20E Sec. 36	40.9524	-109.618	969	hand trench; natural exposure	Weber formation - top bed only; Lower member of Park City formation; Phosphatic shale member of Park City formation; Upper member of Park City formation - top Not exposed	No
Fort Douglas	1350	USGS ciruclar 306	Utah	Salt Lake	E 1/2 NE 1/4	T1N R2E Sec. 17	40.8225	-111.743	523	bulldozer trench; natural exposure	Weber formation; Lower member of Park City formation ?; Phosphatic shale member of Park City formation ?	No
Sols Canyon	1348	USGS ciruclar 306	Utah	Daggett	NW 1/2 SW 1/4	T2N R18E Sec. 2	40.9346	-109.873	371	hand trench; natural exposure	Weber formation - upper part only; lower member of Park City formation; Phosphatic shale member of Park City formation; Upper member of Park City formation - top Not exposed	No
Strawberry Valley	1371	USGS ciruclar 306	Utah	Wasatch	NW 1/4	T2S R12W Sec. 14	40.3105	-111.214	523	bulldozer trench; natural exposure	Diamond Creek Sandstone ?; Lower member of Park City formation ?; Phosphatic shale member of Park City formation ?; Upper member of Park City formation; Woodside formation - Not measured	No
Little Diamond Creek	1376	USGS ciruclar 306	Utah	Utah	S 1/2 SE 1/4	T8S R4E Sec. 22	40.0993	-111.467	372	open pit mine	Phosphatic shale member of Park City formation - basal part only	No
Gros Ventre Slide		Moynihan (2018)	Wyoming	Teton			43.6309	-110.56		natural exposure	Lower Chert; Meade Peak; Rex; Retort; Tosi Chert	Yes	Tosi
Crystal Creek		Moynihan (2018)	Wyoming	Teton			43.5447	-110.588		natural exposure	Lower Chert; Meade Peak; Rex; Retort; Tosi Chert	Yes	Tosi
Flat Creek		Moynihan (2018)	Wyoming	Teton			43.5447	-110.588		natural exposure	Lower Chert; Meade Peak; Rex; Retort; Tosi Chert	Yes	Tosi
Ski Lake		Moynihan (2018)	Wyoming	Teton			43.5326	-110.944		natural exposure	Lower Chert; Meade Peak; Rex; Retort; Tosi; DiNoowdy	Yes	Tosi
Pigeon Mountain		Wistort et al. (2022)	Utah	Box Elder			41.347	-113.752		natural exposure	Grandeur member of Park City Group; Murdock Mountain; Gerter Limestone	Yes	Murdock Mountain
Montello Canyon		Wistort et al. (2022)	Nevada	Elko			41.262	-114.313		natural exposure	Grandeur member of Park City Group; Murdock Mountain; Gerter Limestone	Yes	Murdock Mountain
Hopi Canyon		Wistort et al. (2022)	Nevada	Elko			41.289	-114.309		natural exposure	Grandeur member of Park City Group; Murdock Mountain; Gerter Limestone	Yes	Murdock Mountain
Jefferson Canyon		Andersson and Sauvagnat (1998)	Montana	Madison	NW 1/4 NE 1/4	T1N R3W Sec. 24	45.8282	-111.918	969	natural exposure	No stratigraphic columns reported	Yes	Upper Shedhorn
Dalys Spur		Andersson and Sauvagnat (1998)	Montana	Beaverhead	NW 1/4 SW 1/4	T8S R10W Sec.36	45.0904	-112.769	969	natural exposure	No stratigraphic columns reported	Yes	Upper Shedhorn
West Fork of Blacktail Creek		Andersson and Sauvagnat (1998)	Montana	Beaverhead		T12S R6W Sec. 26	44.7615	-112.299	969	natural exposure	No stratigraphic columns reported	Yes	Upper Shedhorn
West Fork of Gallatin River		Andersson and Sauvagnat (1998)	Montana	Gallatin	NW 1/4 SE 1/4	T6S R4E Sec. 32	45.266	-111.258	308	natural exposure	No stratigraphic columns reported	Yes	Upper Shedhorn
Cinnabar Mountain		Andersson and Sauvagnat (1998)	Montana	Park		T8S R8E Sec. 31	45.094	-110.791	969	natural exposure	No stratigraphic columns reported	Yes	Tosi or Upper Shedhorn
Red Creek		Andersson and Sauvagnat (1998)	Wyoming	Yellowstone National Park						natural exposure	No stratigraphic columns reported	Yes	Tosi or Upper Shedhorn
Gros Ventre Slide		Andersson and Sauvagnat (1998)	Wyoming	Teton		T42N R114W Sec. 5	43.6346	-110.552	969	natural exposure	No stratigraphic columns reported	Yes	Tosi
Flat Creek		Andersson and Sauvagnat (1998)	Wyoming	Teton	NE 1/4 SE 1/4	T41N R115W Sec. 1	43.5439	-110.586	352	natural exposure	No stratigraphic columns reported	Yes	Tosi
Stoney Point		Andersson and Sauvagnat (1998)	Wyoming	Park	NW 1/4 NE 1/4	T42N R108W Sec. 25	43.578	-109.762	343	natural exposure	No stratigraphic columns reported	Yes	Tosi
Burroughs Creek		Andersson and Sauvagnat (1998)	Wyoming	Park		T43N R107W Sec. 14	43.6907	-109.665	969	natural exposure	No stratigraphic columns reported	Yes	Tosi
Elk Ridge		Andersson and Sauvagnat (1998)	Wyoming	Sublette	NW 1/4 NE 1/4	T38N R111W Sec. 12	43.2759	-110.114	325	natural exposure	No stratigraphic columns reported	Yes	Tosi
Basin Creek		Andersson and Sauvagnat (1998)	Wyoming	Lincoln	SE 1/4 SE 1/4	R26N R1171/ 2W Sec. 12				natural exposure	No stratigraphic columns reported	Yes	Tosi
Terrace Mountains		Andersson and Sauvagnat (1998)	Utah	Box Elder	NE 1/4	T8N R12W Sec. 17	41.422	-113.232	464	natural exposure	No stratigraphic columns reported	Yes	Murdock Mountain; Gerster Limestone
Long Canyon		Andersson and Sauvagnat (1998)	Nevada	Elko	NW 1/4	T42N R69E Sec. 11	41.5447	-114.118	608	natural exposure	No stratigraphic columns reported	Yes	Murdock Mountain; Gerster Limestone
Montello Canyon		Andersson and Sauvagnat (1998)	Nevada	Elko	NE 1/4	T39N R68E Sec. 8	41.2843	-114.302	569	natural exposure	No stratigraphic columns reported	Yes	Murdock Mountain; Gerster Limestone
Lava Capped Hill		Andersson and Sauvagnat (1998)	Nevada	Elko	NE 1/4	T42N R66E Sec. 20	41.5115	-114.516	534	natural exposure	No stratigraphic columns reported	Yes	Murdock Mountain; Gerster Limestone
