# Supplementary material for: Glass factory found: Basinwide (600 km) preservation of sponges on the Phosphoria glass ramp, Permian, USA
Source: PLoS One. 2025 Nov 12;20(11):e0333211. doi: 10.1371/journal.pone.0333211 (PMC12611142; doi:10.1371/journal.pone.0333211)
Supplement: S2 Table — Descriptions were digitized and compiled from USGS reports [3–5,48–55]. (XLSX) [file pone.0333211.s002.xlsx]

## Sheet: Sheet1
Section Name	USGS Professional Paper	Page number	Unit	Bed Number	Bed thickness (ft)	Lithologic description	Fossil collection number
Bull Lake	313-B	231	Franson	F-66	8	Dolmite, silty, hard, yellowish-gray (10YR 8/1); indeterminate bedding; contains a few tubular chert concretions oriented normal to bedding. Sharp contact with unit below.	NaN
Burroughs Creek	313-B	218	Tosi	To-47	4.4	Chert, argillaceous, calcareous, hard, paleo-brown (7.5 YR 5/2); indeterminate bedding; nodular and tubular structure; nodules as much as 0.2 ft diameter; tubes as much as 1.0ft long and roughly oriented normal to bedding. Gradational contact with unit below. Fossil colln. No. 12193	This bed; 12193 T 21
Burroughs Creek	313-B	218	Tosi	To-46	4	Chert, argillaceous, calcarerous, similar to bed To-47, except that nodules are as much as 0.4 ft in diameter and tubes are as much as 0.8 ft long. Gradational contact with unit below (upper shedhorn)	NaN
Crystal Creek	313-B	184	Tosi	To-60	22.8	Chert, hard, brittle, dark-gray (N 4/0), massive. Forms color-banded tubular concretions from 0.1 to 0.5 ft in diameter and 0.2 to 3.0 ft long. Becomes slightly argillaceous near base. Gradational contact with unit below (tosi)	NaN
Crystal Creek	313-B	186	Rex	R-18	5.3	Chert, hard white (N 9/0) to gray indeterminate bedding; nodular and tubular texture. Sharp contact with unit below.	12538 F 6; Inbetween R-18 and R-16, F17 bed
Crystal Creek	313-B	186	Rex	R-16	4.4	Chert, hard white (N 9/0) to gray indeterminate bedding; nodular and tubular texture.Gradational contact with unit below (rex)	12538 F 6; Inbetween R-18 and R-16, F17 bed
Darby Creek	313-B	187	Franson	NaN	30+	Sandstone, pale-brown, cherty. Upper part has abundant cherty rolls or tubular growths. The "Tubular chert." Top forms top of dip slope.	NaN
Darby Creek	313-B	187	Franson	NaN	19	Dolomite, massive, rather soft, dark-gray, containing white and brown chert in seams and nodules; some vague tubular growths about 1 in. thick suggesting "bologna phase" of the bryozoan limestone on Green River. Traces of Productus(?).	NaN
Deadline Ridge	313-B	250	Tosi	To-79	20	Chert, hard, dark-gray (N 3/0), thick-bedded; upper part contains tubular concretions of cherty sandstone; very fine to fine-grained quartz sand; very poorly exposed and thickness only approximate.	NaN
Dell Creek	313-B	199	Tosi	NaN	31	Chert and shale; very rough gray chert with many shale beds. Horizontal turbular chert above.	NaN
Dinwoody Lakes	313-B	221	Ervay	E-70	6.8	Limestone, hard, light-brownish-gray (10YR 6/1), massive; microcrystalline slightly glauconitic; contains scattered tubular chert concretions 0.1 ft in diameter and as much as 2 ft long. Brachiopods and bryozoans common. Sharp contact with unit below. Fossil colln. No. 12177.	This bed; 12177 E 14
Dinwoody Lakes	313-B	221	Ervay	E-60	2.2	Mudstone, calcareous, soft, pale, greenish-gray, thin-bedded; fossiliferous, slightly glauconitic and phosphatic; contains scattered tubular chert concretions 0.1 ft by 0.05 ft which are coated with glauconite. Gradational and irregular contact with unit below (To-59). Fossil colln No. 12171.	This bed; 12171 E 12
East Shoal Creek	313-B	199	Tosi	NaN	15	Chert and shale, black and buff, tubular.	NaN
Fall Creek	313-B	165	Rex	R-71	41	Chert, dolomiteic, and cherty limestone, hard, dark-gray (N 4/0) massive. Tubular chert concretions make up a large part of unit. Five rock specimens in unit were examined petrographically and are described as follows:	NaN
Flat Creek	313-B	192	Tosi	To-75	26.3	Chert, made up of tubular concretions, hard, brecciated, pale-brown (2.5YR 5/2). Consists of 80% chalcedony: microcrystalline grains as much as 1/64 mm in diameter and a few relict sponge spicules; 10% dolomite: euhedral rhombs as much as 1/32 mm in diameter; 10% detrital quartz: very fine angular sand; and less than 1% collophane: very fine angular sand. Rock is veined with calcite and chalcedon…	NaN
Fontenelle Creek	313-B	245	Tosi	To-111	30	Chert, hard, black (N 2/0), thick-bedded; contains sponge spicules; upper 6.0 ft has tubular structure; lower 24ft has undulate bedding and contains mudstone partings. Gradational contact with unit below (Tosi below).	NaN
Forellen Peak	313-B	162	Tosi	To-22	3.4	Chert, sandy, hard, pale-brown (2.5Y 6/2); very fine grained quartz sand; contains tubular concretions of grayish brown (10YR 4/2) cherty sandstone; slightly phosphatic and glauconitic. Fossil colln. No. 12558.	This bed; 12558
Forellen Peak	313-B	163	Tosi	To-20	6	Chert, sandy, hard, medium-gray (N 5/0) and pale-brown (10YR6/2); very fine to fine-grained quartz sand; consists of color-banded tubes. Fossil colln. No. 12558	NaN
Forellen Peak	313-B	163	Tosi	Rt-12	0.6	Phosphorite, sandy, hard, brownish-gray (10YR 3/1), thick-bedded, medium-pelletal to finely nodular, in part bioclastic. Some pellets are aggregated to form tubes as much as 1 ft long and nodules; slightly fluoritic; contains abundant fish teeth. Gradational contact with unit below (Lower shedhorn). Fossil colln. No, 12557	This bed; 12557 Rt 25
Forellen Peak	313-B	163	Lower Shedhorn	LS-10	4.5	Sandstone, calcareous, hard, light-brownish-gray(10YR 5/1), massive; fine-grained sand. Yellowish-gray (10YR 7/1) tubes of cherty sand 0.1 to 0.2 ft in diameter and about 1.5 ft long make up about 5% of lower 3 ft, and are oriented normal to bedding. Tubes contain sponge spicules. Sandstone is slightly phosphatic and glauconitic. Apatite is bioclastic. Gradational contact with unit below (lower s…	NaN
Forellen Peak	313-B	163	Lower Shedhorn	LS-9	1.8	Sandstone, cherty, calcareous, hard, light-brownish-gray (10YR 5/1), massive; fine- to medium-grained sand. Tubes of very pale brown (10YR 7/2) cherty sandstone, which make up most of unit, occur in matrix of calcareous sandstone. Tubes contain sponge spicules. Sandstone is slightly phosphatic; apatite is bioclastic. Gradational contact with unit below (Lower shedhorn)	NaN
General Petroleums lageridge no. 43-19-G well	313-B	241	Upper Shedhorn	US-88	1.5	Sandstone, calcreous, hard, light-brownish-gray (10YR 5/1). massive; very fine to fine-grained quartz sand; slightly phosphatic; very fine to fine-grained apatite pellets; slightly pyritic; contains tubular concretions of hard yellow-ish gray (10YR 7/1) sandy chert, which make up about 10% of unit; contains about 2% of geodes made up of medium-hard white (N 9/0) calcite; conains styolites; fossil…	NaN
General Petroleums lageridge no. 43-19-G well	313-B	241	Tosi	To-87	11	Dolomite, calcareous, sandy, cherty, hard, dark-gray (N 4/0), massive finely crystalline; very fine to fine-grained quartz sand. Carbonate rock is slightly pyritic and contains veins and irregular bodies of clacite. Carbonate rock contains 50% tubular hard medium gray (N 6/) slightly sandy chert concretions. Bedding of carbonate rock is draped around tops of chert concretions. Unit contains a few…	NaN
General Petroleums lageridge no. 43-19-G well	313-B	242	Franson	F-70	2.5	Carbonate rock, cherty, hard, very finely crystalline. Chert has tubular structure. Carbonate rock is slightly sandy and contains nodules of pyrite. Sharp contact with unit below.	NaN
General Petroleums lageridge no. 43-19-G well	313-B	243	Rex	R-54	2.5	Chert, hard, mottled light-gray (N 7/0) to dark-gray (N 3/0), massive; upper 1.5 ft brecciated; lower 1 ft has tubular structure. Chert conrections occur in a matrix of dark-gray (N 3/0) carbonatic phosphatic sandstone. Apatite is bioclastic; quartz sand is very fine grained. Gradational contact with unit below (Meade)	NaN
Gros Ventre Slide	313-B	181	Tosi	To-56	30	Chert, hard, dark-gray (N 3/0), massive; nodular and tubular structure; slightly phosphatic and glauconitic. Fossil colln. No 12134.	This bed; 12134
Hungry Creek	313-B	188	Upper Shedhorn	US-44	5.4	Sandstone, phosphatic, hard, light-brownis-gray (10YR 5/1), indeterminate bedding; very fine to fine-grained quartz sand and apatite pellets; contains tubular sandstone concretions as much as 0.1 ft in dimater and 0.7 ft long. Fossil colln. No. 12667	This bed; 12667 US 21
Red Creek	313-B	160	Tosi	To-36	3.6	Chert, sandy, hard and brittle, dark-gray (N 3/0) and brownish-gray (10YR 3/1); fine-grained sand. Twisted tubes of quartzite occur in a sandy chert matrix roughly normal to bedding gradational contact with unit below (tosi)	NaN
Red Creek	313-B	160	Tosi	To-35	7.1	Chert, sandy, hard, light-gray (N 7/0); fine-grained sand. Calcareous sandstone tubes about 0.2 ft in diameter occur in a sandy chert matrix roughly normal to bedding. Some tubes grade into chert but others have sharp contacts. Sharp contact with unit below.	NaN
Red Creek	313-B	161	Lower Shedhorn	LS-24b	6	Chert, sandy, hard, light-brownish-gray (10YR 5/1) massice; fine-grained sand. Unit is made up of 80% sandy chert tubes oriented about normal to bedding, in matrix of fine-grained sandstone.	NaN
Red Creek	313-B	161	Lower Shedhorn	LS-22	5.7	Sandstone, cherty, hard, brownish-gray (10YR 4/1), massive, fine-grained sand; slightly phosphatic, fine- to very coarse grained pellets and bioclasts. Contains hard dark-gray (N 4/0) cherty sandstone tubes; sand in tubes is fine-grained. Tubes are about 2.0 ft long and taper in diameter from about 0.2 ft at the base to about 0.1 ft at the top and are oriented parallel to each other and at about …	NaN
Red Creek	313-B	161	Lower Shedhorn	LS-21	1.5	Sandstone, dolomitic, cherty, hard, yellowish-gray (10YR 7/1), massive; fine-grained sand; 50% of unit is composed of hard light-gray (N 7/0) cherty sandstone bodies which probably are tubular concretions. Parts of the cherty sandstone show color banding. Gradational contact with unit below (lower shedhorn)	NaN
Red Creek	313-B	161	Lower Shedhorn	LS-20	12.5	Sandstone, cherty, hard, light-brownish-gray (10YR 6/1), indeterminate bedding; fine-grained sand. Chert occurs as cement and as yellowish-white (2.5Y 9/2) tubular concretions. Sandstone is slightly phosphatic; bioclastic phosphate. Gradational contact with unit below (lower shedhorn)	NaN
Red Creek	313-B	161	Lower Shedhorn	LS-17	2.5	Chert, sandy; 70% of the unit is made up of hard medium-gray (N 5/0) sandy chert tubes as much as 0.3 ft in diameter and 0.8 ft log. Chert contains sponge spicules. Tubes are imbedded ina matrix of medium-hard pale-brown (2.5Y 5/2) dolomitic sandstone; fine-grained sand. Sandstone is slightly phosphatic; pelletal phosphate. Grdational contact with unit below (lower shedhorn)	NaN
Sheep Mountain	313-B	224	Tosi		4	Chert, massive, gray. Very rough and nodular on the bedding planes. Froms a prominent ledge and is evidently equivalent ot the tubular chert of the Gros Ventre Range.	NaN
Six Lakes	313-B	198	Tosi		22	Chert, massive, brown to gray, tubular, ledge forming	NaN
Teton Pass	313-B	190	Tosi	To-52	7.5	Chert, hard, medium-gray (N 5/0), massive; contains tubular concretions as much as 0.2 ft in diameter and 1 ft long, oriented normal to bedding; slightly sandy; fine-grained quartz sand. Gradational contact with unit below (tosi)	NaN
Togwotee Pass	313-B	180	Tosi	To-29	24	Chert, hard, medium-gray (N 6/0), thick-bedded; has tubular structure, tubes as much as 0.2 ft in diameter and 1 ft long. Gradational contac with unit below (tosi).	NaN
Togwotee Pass	313-B	180	Rex	R-13	7.1	Chert, hard, grayish-brown (10YR 3/2), massive; nodular structure; nodules as much as 0.2 ft in diameter. Also contains a few scattered tubular concretions. Sharp contact with unit below (rex)	NaN
Wheat Creek	313-B	254	Retort	Rt-95	3.6	Mudstone, dolomitic, medium-hard, brownish-gray (10YR 4/1), thin-bedded; contains chert nodules as much as 0.1 ft in diameter and indistict tublar concretions in upper 1.5 ft. Sharp contact with unit below.	NaN
Alpine Creek	313-C	506	Upper Shedhorn	US-44	4.8	Sandstone: medium-hard, light-gray (N 7), very fine grained; contains numerous roughly cylindrical columns 0.1 ft to 0.3 ft in diameter of hard pinkish-gray very fine grained cherty sandstone arranged perpendicular to bedding	NaN
Camp Frigid	313-C	526	Lower Shedhorn	Ls-36	19.5	Sandstone: hard, massive, medium-grained, light-brownish-gray; contains many columnar concretions as much as 5 ft or more long and 0.3 ft diameter, about normal to bedding, speckled with apatite grains and generally cherty: top 1/2 in phosphatic	NaN
Centennial No. 1	313-C	464	Lower Shedhorn	Ls-16	5	Sandstone: medium-hard, thick-bedded, medium-grained, light-brown (5YR 5/6);arbitrary basal contact; contains abundant columns of medium-light-gray (N 6) quartizite, 0.1-0.3 ft in diameter and as much as 5 ft or more long; columns more phosphatic than matrix	NaN
Centennial No. 1	313-C	464	Lower Shedhorn	Ls-15	4.2	Sandstone: like bed Ls-16	NaN
Centennial No. 1	313-C	464	Lower Shedhorn	Ls-14	5	Sandstone: like bed Ls-16	NaN
Centennial No. 1	313-C	464	Lower Shedhorn	Ls-13	5	Sandstone: like bed Ls-16	NaN
Centennial No. 1	313-C	464	Lower Shedhorn	Ls-12	2.6	Sandstone: like bed Ls-16	NaN
Centennial No. 1	313-C	464	Lower Shedhorn	Ls-11	5	Sandstone: like bed Ls-16, but medium- to coarse-grained and light-brownish-gray (5YR 6/2)	NaN
Centennial No. 2	313-C	470	Lower Shedhorn	Ls-6	5	Sandstone: hard, massive, light-olive-gray (5Y 6/1); contains sandstone columns 0.1-0.3 ft across and as much as 5 ft long, nearly normal to bedding; arbitrary basal contact.	NaN
Cinnabar Mountain	313-C	547	Upper Shedhorn	Us-18	7.2	Sandstone: calcareous, hard, massive, fine- to very fine grained, light-brownish-gray (10YR 6/1); locally cherty; contains 30 to 40% of finer grained sandstone columns	NaN
Cinnabar Mountain	313-C	547	Upper Shedhorn	Us-17	2.5	Dolomite: medium-hard, massive, aphanitic, yellowish-gray (5Y 7/1); contains elongate nodules and oclumns of coarsely crystalline calcite contaiing small quartz grains and scattered glauconite grains	NaN
Cinnabar Mountain	313-C	547	Tosi	To-16	8	Chert and sandstone: hard massive bery fine grained pale-brown (10YR 6/2) sandstone containing very abundant columnar concretions and elongate nodules of sandy chert (50 to 60% of rock)	NaN
Cinnabar Mountain	313-C	548	Upper Shedhorn	Us-15	7	Sandstone and chert: hard massive, grayish-brown sandstone (10YR 4/2) containing chert columns (consistuting 50% of the rock) up to 4 ft long and nodules similar to those in bed above; top foot contains angular fragments of chert but no concretions	NaN
Cinnabar Mountain	313-C	548	Retort	Rt-13	2	Limestone and chert: muddy hard dense medium- to dark-gray (N 4) limestone containing very abundant (50%) columnar concretions of sandy chert	NaN
Cinnabar Mountain	313-C	548	Retort	Rt-12	0.8	Mudstone: calcareous, soft, fissile, brownish-gray (10YR 3/1); contains annular-ringed columnar chert concretions and scattered small crystals of selenite	NaN
Cinnabar Mountain	313-C	548	Retort	Rt-9	2.2	Phosphorite: muddy, soft, poorly bedded, brownish-gray (10YR 3/1); contains abundant disseminated phosphatic shell fragments and columns composed of phosphatic shll fragments; concretions; arbitrary basal contact	NaN
Cinnabar Mountain	313-C	548	Retort	Rt-8	1.7	Phosphorite: like bed Rt-9	NaN
Cinnabar Mountain	313-C	548	Retort	Rt-7	1.5	Phosphorite: like bed Rt-9, but less muddy; apatite resinous to bluish	NaN
Cinnabar Mountain	313-C	548	Retort	Rt-6	1.4	Mudstone: phosphatic, carbonatic, soft, fissile to thin-bedded, brownish-black (10YR 2/1); phosphate chiefly as shell fragments in columnar concretions, which are also sandy	NaN
Cinnabar Mountain	313-C	548	Retort	Rt-5	0.7	Phosphorite: sandy, medium-hard, brownish-gray (10YR 3/1); phosphate as in bed Rt-6; gradational basal contact	NaN
Hogback Mountain	313-C	486	Upper Shedhorn	Us-178	15.5	Sandstone: medium-hard, light-yellowish-brown (2.5Y 6/4), very thick bedded, fine grained; contains glauconite; contains columnar bodies of sandstone(?) 10 mm in diameter and 1 ft long some of whish branch outward at base of column.	NaN
Hogback Mountain	313-C	487	Upper Shedhorn	Us-163	0.8	Chert: sandy, hard, brownish-gray (10YR 4/1), thin-bedded; contains a few columnar bodies of chert 0.25 ft diameter and 0.3 ft long; irregular contact with bed below.	NaN
Indian Creek	313-C	543	Upper Shedhorn	Us-46	5.6	Sandstone: hard, massive, fine- to medium-grained, light-brownish-gray (10YR 6/1); contains 1 ft cherty zone in lower middle, numerous yellowish-gray (10YR 7/1) chert nodules and cherty columnar concretions	NaN
Indian Creek	313-C	543	Upper Shedhorn	Us-42	6.4	Chert: hard, thin- to thick- and wavy-bedded, light-brownish-gray (10YR 6/1); contains concentrically banded columns; top 1 1/2 ft nodular with shaly matrix and top one half ft contains carbonate rock lenses	NaN
Indian Creek	313-C	544	Upper Shedhorn	Us-38	3.2	Sandstone: hard, massive, fine-grained, pale-brown (2.5Y 5-6/2); contains much fine black material (solid hydrocarbon?); top foot contains white-weathering cherty columnar concretions	NaN
Indian Creek	313-C	545	Lower Shedhorn	Ls-27	1.3	Sandstone and carbonate rock: carbonate rock at base grades upward into sandstone like that of bed Ls-28; numerous sandstone columns at base and irregular pebblelike sanstone masses above	NaN
Jack Canyon	313-C	402	Upper Shedhorn	Us-35	8.4	Chert and sandstone: 1.8 ft sandstone and chert at top underlain by 0.5 ft liemstone and chert, 4 ft chert and 2 ft moderately well-bedded cherty quartzite. Chert is hard, generally poorly bedded and shattered, dark-gray (N 3); sandstone is fine frained, calcareous, medium hard, brownish gray (5YR 4/1); contains some columnar sandstone concretions (1-2 in. in diameter) in the chert below the lime…	NaN
Little Water Canyon	313-C	521	Franson	F-37	10	Dolomite: silty, hard, pale-brown (2.5Y 6/2), thick-bedded, aphanitic, contains chert nodules and columnar bodies of chert 0.1 ft in diameter and 0.4 ft long	In bed above 12302 F 11
Logan	313-C	556	Upper Shedhorn	Us-34	17	Sandstone; hard, very-pale-brown (10YR 7/2), fine-grained; contains sandstone columns (?); thickness is approximate, and only about two-thirds of unit is exposed in outcrop	NaN
Logan	313-C	557	Tosi	To-18	5.8	Chert: hard, pale-brown (10YR 6/2), thin-bedded; contains columnar bodies 0.1 ft in diameter of fine-grained cherty sandstone in uppermost 2 ft	NaN
Logan	313-C	557	Tosi	To-16	1.1	Dolomite: sandy, hard, thick-bedded, aphanitic; sand is very fine; contains glauconite; grades from bed below; contains scattered lenses and columnar bodies of dolomitic sandstone.	NaN
Porcupine Creek	313-C	399	Upper Shedhorn	Us-22	2.6	Chert: hard, brittle, thin- to thick bedded, light-gray (N 7); contains lenses of fine- to medium-grained sandstone and many crosscutting sandstone columns	NaN
Porcupine Creek	313-C	401	Retort	Rt-7	1.25	Carbonate rock and sandstone: medium-hard massive microcrystalline pale-brown (5YR 5/2) cherty carbonate rock containing many cross-cutting hard fine- to medium-grained light-brownish-gray (5YR 6/1) cherty sandstone columns that average 0.05-0.2ft in diameter and 03 ft apart. Sandstone poorly sorted, grains angular to moderately rounded; chert matrix mostly microcrystalline; apatite common as pel…	NaN
Porcupine Creek	313-C	401	Retort	Rt-6	0.6	Mudstone: soft, fissile, dusky-yellow (5Y 6/4); contains many crosscutting columns of fine-grained pale-brown (10YR 6/2) sandstone about 0.1 ft in diameter that appear to project into overlying bed Rt-7 and are lithologically similar to those of bed 5
Porcupine Creek	313-C	401	Lower Shedhorn	Ls-5	0.7	Sandstone: hard, cherty, fine- to medium-grained, brownish-gray (5YR 4/1), locally calcareous; contains many crosscutting chert columns averaging 0.1 ft in diameter and 0.5 ft apart and scatter fossils (Lingula?) near top. Quartz grains (50%) immersed in dusty crypto- to microcrystalline chert (35%) and commonly corroded by chert; contains 5-10% chert (?) grains and apatite as pellets, shell frag…	NaN
Sappington Canyon	313-C	534	Tosi	To-40	6.9	Chert: hard, pale-brown (10YR 5/2), thin-bedded; contains thin lenses of sandstone in lower 2 ft; contains many columnar bodies of chert and sandstone.	NaN
Sappington Canyon	313-C	534	Tosi	To-38	2.4	Chert: hard, grayish-brown (2.5Y 4/2), thin-bedded; contains many columnar bodies of sandstone constituting 30 to 40% of bed.	NaN
Sappington Canyon	313-C	535	Upper Shedhorn	Us-37	3.5	Sandstone: hard, light-brownish-gray (10YR 6/1), very thick bedded, medium-grained; contains columnar bodies and nodules of chert.	NaN
Shell Canyon	313-C	384	Upper Shedhorn	Us-73	3.4	Chert and sandstone: thin-bedded hard light-brownish-gray (5YR 6/1) chert mottled with dark gray and crossed by closely spaced 1- to 3-in diameter columns of hard very fine grained light-brownish-gray (5YR 6/1) to brownish-gray (5YR 4/1) sandstone containing small dark apatite pellets. Bed 2 ft thicker 300ft to east.	NaN
Sliderock Mountain	313-C	497	Tosi	To-68	5.9	Chert: brittle, yellowish-gray (10YR 7/1), thin-bedded; contains glauconite and irregular lenses and laminae of silty chert; contains several fine-grained sandstone columns 0.2 to 0.3 ft in diameter and 0.5 to 0.6 ft long.	NaN
South Boulder Creek	313-C	551	Lower Shedhorn	Ls-19	4.9	Sandstone: hard, light-brownish-gray (10YR 6/1), thick-bedded; contains columnar bodies of sandstone that cut across bedding.	NaN
Warm Springs Creek	313-C	494	Upper Shedhorn	Us-35	0.5	Sandstone: cherty, brownish-gray (10YR 4/1), thick-bedded, very fine grained; contains columns of fine-grained sandstone that are perpendicular to bedding.	NaN
West Fork of Blacktail Creek	313-C	501	Upper Shedhorn	Us-89	18	Sandstone: hard, brownish-gray (10YR 4/1), thick-bedded, very fine grained; contains glauconite; contains several columnar bodies of black sandstone several millimeters in diameter and as much as a foot long that are nearly perpendicular to bedding; irregular contact with bed below.	NaN
West Fork of Blacktail Creek	313-C	501	Upper Shedhorn	Us-87	48	Sandstone: cherty, hard, brownish-gray (10YR 4/1), thick-bedded, very fine grained; contains glauconite; contains numerous very irregular patches of very pale brown (10YR 7/2) cherty sandstone that is somewhat better cemented than rest of unit; contains several long columnar bodies 2 mm in diameter of black sandstone taht are perpendicular to the bedding.	NaN
West Fork of Gallatin River	313-C	394	Upper Shedhorn	Us-32	4	Sandstone and chert: poorly exposed, not logged in detail. Quartzite containing interbedded chert and many crosscutting sandstone columns as much as 3 in. in diameter and 1-3 ft long.	NaN
West Fork of Gallatin River	313-C	395	Upper Shedhorn	Us-31	2	Chert: poorly exposed, not logged in detail; contains crosscutting quartzite columns similar to those in bed Us-32.	NaN
West Fork of Gallatin River	313-C	395	Upper Shedhorn	Us-30	10.5	Sandstone: hard, fine-grained, thin- to thick- but irregularly bedded, light-grownish-gray (5YR 5/1); contains lenses of very finely sandy chert and columns of gf brownish-gray (5YR 4/1) cherty quartzite	NaN
West Fork of Gallatin River	313-C	395	Upper Shedhorn	Us-29	2	Sandstone: hard, fine- medium-grained, poorly bedded, light-brownish-gray (5YR 5/1); contains chert nodules and lenses and columns like those in bed US-31. Irregular basal contact.	NaN
West Fork of Gallatin River	313-C	395	Upper Shedhorn	Us-28	0.7	Limestone: medium-hard, thin- and poorly bedded, light-brownish-gray (5YR 6/1); contains columns of cherty quartzite, some of which cross entire bed. Irregular basal contact. Limestone microcyrstalline; sandstone medium- to fine-grained, angular to subrounded, cherty, phosphatic, and moderately calcareous; quartz shows some overgrowths and some corrosion by chert and calcite of matrix; chert grai…	NaN
West Fork of Gallatin River	313-C	395	Tosi	To-27	5.5	Chert: thin-bedded, hard, brittle, medium-light-gray (N 6); contains many crosscutting quartzite columns, some 3 ft long, and some lenses of fine-grained quartzite. Basal contact not exposed.	NaN
West Fork of Gallatin River	313-C	395	Tosi	To-25	8.85	Chert: brittle thin-bedded medium-gray (N 5) chert; contains some quartzite in basal 0.15 ft which is overlain by 0.2 ft fissile light-brownish-gray (5YR 5/1) mudstone; top 3 ft contains crosscutting fine-grained sandstone columns as much as 5 in. in diameter and 4 in. or more apart. Lenticular vuggy carbonate concretions as much as 3 in. thick and 6-8 in. across occur 1.5,4.0, and 7.5 ft above b…	NaN
West Fork of Gallatin River	313-C	398	Lower Shedhorn	Ls-10	1.35	Chert, sandstone, mudstone: 0.3 ft hard, brittle, sandy dusky-brown (5YR 2/2) to brownish-black (5YR 2/1) chert at base, overlain by a 0.4 ft medium-hard to soft brownish-gray (5YR 4/1) mudstone, a 0.2 ft chert like that at base, and a 0.45 ft fine-grained hard dark-gray (N 3) sandstone at top. Unit contains many crosscutting chert and sandstone columns that render bedding inconspicuous. Irregula…	NaN
West Fork of Gallatin River	313-C	398	Lower Shedhorn	Ls-9	2.2	Sandstone: cherty, hard, medium-grained, poorly bedded, light-grownish-gray (5YR 5/1). Chert occurs in irregular masses and nodules, more abundant toward top. Unit contains many crosscutting columnar bodies of sandstone containing quartz having abundant overgrowths, several percent apatite occurring as shell fragments, pellets, and matrix, 10 +/- percent chert grains, and chert and very fine calc…	NaN
West Fork of Gallatin River	313-C	398	Lower Shedhorn	Ls-8	1.05	Mudstone and sandstone: soft fissile to thin-bedded moderate-yellowish-brown (10YR 5/6) carbonatic sandy mudstone containing abundant cross-cutting quartzitc sandstone columns; columns are 0.05-0.2 ft in diameter, irregular sided, and closely spaced.	NaN
Wigwam Creek	313-C	561	Tosi	To-23	12	Chert: hard, thin- to thick-bedded, pale-brown (10YR 6/2) to light-yellowish-grown (10YR 6/4); locally sandy, lower part thinner bedded; fissile silty interbeds are common; contains columnar sandstone concretions.	NaN
Snowdrift mountain	313-A	21	Rex		21.2	Chert, hard (forms natural outcrop), dark-gray (reddish-gray and moderate-orange weathered), thin- and thick-bedded; contains abundant irregular cylindrical concretions as much as 0.3 ft wide and 1.0 ft long, mostly inclined in relation to bedding planes; unit not observed in nearby sections.	NaN
